# Supplementary material for: Tailorable Antibacterial Activity and Biofilm Eradication Properties of Biocompatible α-Hydroxy Acid-Based Deep Eutectic Solvents
Source: Pharmaceutics. 2025 Dec 22;18(1):16. doi: 10.3390/pharmaceutics18010016 (PMC12845313; doi:10.3390/pharmaceutics18010016)
Supplement: Supplementary file 1 [file pharmaceutics-18-00016-s001.zip]

Archive with 1 entries (1 files):
- pharmaceutics-3972400-supplementary.pdf
